# Supplementary material for: Tumor volume features predict survival outcomes for patients diagnosed with diffuse intrinsic pontine glioma
Source: Neurooncol Adv. 2024 Aug 30;6(1):vdae151. doi: 10.1093/noajnl/vdae151 (PMC11492488; doi:10.1093/noajnl/vdae151)
Supplement: vdae151_suppl_Supplementary_File_S1 [file vdae151_suppl_supplementary_file_s1.xlsx]

## Sheet: Diagnosis
Feature	Mean short OS	Std short OS	Mean long OS	Std long OS	p-value
T1/T2 seg ratio (diagnosis)	0.0975815	0.119529	0.0448826	0.08474	0.0255162
T1 seg absolute volume (diagnosis)	3087.95	3669.6	1510.68	3018.68	0.0309445
T1 seg volume relative to WBV (diagnosis)	0.00224731	0.00268529	0.00109834	0.00221267	0.0329618
Gender: 1 M, 0 F	0.5	0.511766	0.380952	0.497613	0.445788
Difference of T2 to T1 seg volume relative to WBV (diagnosis)	0.0237938	0.0108372	0.0263216	0.0126114	0.568022
Difference of T2 to T1 seg volume (diagnosis)	32877.5	16668.4	35352.2	16918.8	0.584605
T2 seg volume relative to WBV (diagnosis)	0.0260411	0.0105515	0.0274199	0.0125442	0.618429
Whole Brain Volume (WBV) (diagnosis)	1374055	162329	1.355e+06	125006	0.635656
T2 seg absolute volume (diagnosis)	35965.5	16289.1	36862.9	16775.4	0.670699
Age_days	2875	1417.92	2983.57	1845.76	0.951562

## Sheet: 2 timepoint
Feature	Mean short OS	Std short OS	Mean long OS	Std long OS	p-value
T1/T2 ratio change ( diagnosis to <2mo post-RT)	0.157974	0.137998	0.0603941	0.0895949	0.0111401
T1/T2 ratio (< 2mo post-RT)	0.240347	0.180258	0.115676	0.12377	0.0251546
T1 seg absolute volume (< 2 mo post-RT)	9750.02	8188.43	5076.58	7162.7	0.0295925
T1 seg volume relative to WBV (<2 mo post-RT)	0.00801492	0.00707528	0.00412974	0.00597511	0.0295925
T1 seg volume relative to WBV change (diagnosis to <2 mo post-RT)	0.00594773	0.0060047	0.00277958	0.00437734	0.0569488
T1 seg volume change (<2 mo post-RT to diagnosis)	6884.72	6766.82	3218.9	5385.34	0.06121
T1 seg absolute volume (diagnosis)	2865.31	3691.43	1857.67	3273.93	0.087165
T2 seg absolute volume relative to WBV change (<2mo post-RT to diagnosis)	0.0050863	0.0131018	-0.00148869	0.0156047	0.0930664
T1/T2 ratio (diagnosis)	0.0823684	0.105087	0.0552706	0.0915026	0.0934153
T2 seg absolute volume relative to WBV (<2mo post-RT to diagnosis)	0.0317632	0.0143454	0.0253426	0.0188696	0.10608
T1 seg absolute volume relative to WBV (diagnosis)	0.00206719	0.00267013	0.00135016	0.00240124	0.106992
T2 seg absolute volume (<2 mos post-RT)	39059.5	17305.3	31420.4	22930.3	0.144943
Difference of T2 and T1 seg volume relative to WBV change (diagnosis to <2mo post-RT)	-0.000861432	0.009782	-0.00426827	0.0124356	0.204976
T2 seg absolute volume change (diagnosis to <2mo post-RT)	2204.74	16644.1	-4577.29	19286.3	0.216528
Difference of T2 and T1 seg absolute volume (<2mo post-RT)	29309.5	14576.2	26343.8	17696.7	0.358128
Difference of T2 and T1 seg volume relative to WBV (<2mo post-RT)	0.0237483	0.0115087	0.0212129	0.014192	0.358128
Difference of T2 and T1 seg absolute volume change (diagnosis to <2mo post-RT)	-4679.98	12745.2	-7796.2	15460.2	0.428251
Whole Brain Volume (WBV) (diagnosis)	1.37564e+06	167948	1.35016e+06	128731	0.634564
Gender: 1 M, 0 F	0.526316	0.512989	0.470588	0.514496	0.755883
Age_days	2843.21	1521.24	3065.29	1974.69	0.812136
Whole Brain Volume (WBV) (<2mo post-RT)	1.25091e+06	171114	1.23487e+06	140209	0.82446
Whole Brain Volume (WBV) change (diagnosis to <2mo post-RT)	-124729	157233	-115286	129209	0.874112
T2 seg volume relative to WBV (diagnosis)	0.0266769	0.0110003	0.0268313	0.012488	0.899138
Difference of T2 and T1 seg volume relative to WBV (diagnosis)	0.0246097	0.0109639	0.0254812	0.012498	0.899138
T2 seg absolute volume (diagnosis)	36854.7	17013.5	35997.6	16810.2	0.949468
Difference of T2 and T1 seg absolute volume (diagnosis)	33989.4	17029.6	34140	16876.2	1
